# Supplementary material for: Targeted Restoration of T-Cell Subsets by a Fluorinated Piperazine Derivative β-Cyclodextrin Complex in Experimental Pulmonary Inflammation
Source: Molecules. 2025 Jun 25;30(13):2741. doi: 10.3390/molecules30132741 (PMC12250881; doi:10.3390/molecules30132741)
Supplement: Supplementary file 1 [file molecules-30-02741-s001.zip]

Archive with 1 entries (1 files):
- molecules-3702589-supplementary.pdf
